# Supplementary material for: Management of Stromal Corneal Dystrophies; Review of the Literature with a Focus on Phototherapeutic Keratectomy and Keratoplasty
Source: Vision (Basel). 2023 Mar 13;7(1):22. doi: 10.3390/vision7010022 (PMC10059954; doi:10.3390/vision7010022)
Supplement: Supplementary file 1 [file vision-07-00022-s001.zip]

Archive with 2 entries (2 files):
- vision-2063035-supplementary Figures.pdf
- vision-2063035-supplementary.xlsx
